# Supplementary material for: Multi-kingdom characterization of the core equine fecal microbiota based on multiple equine (sub)species
Source: Anim Microbiome. 2020 Feb 12;2:6. doi: 10.1186/s42523-020-0023-1 (PMC7807809; doi:10.1186/s42523-020-0023-1)
Supplement: Supplementary file 1 — Additional file 1: Table S1. Details of the animals used in the study. [file 42523_2020_23_MOESM1_ESM.xlsx]

## Sheet: Animal Details
Table S1. Details of the animals used in the study.
Equine Type	Animal Code	Height (cm)	Age (years)	Sex	Breed	Source & Location*	Daily Management & Diet
Horse	H1	78	11	Gelding	Minature Shetland	PO-1, Devon, UK	24 h in paddock (grass) with ad libitum access to straw and a mineral lick, and a forage balancer (0.15 kg) given.
	H2	101	23	Mare	Shetland	DS-F1, Devon, UK	24 h in paddock (grass) with access to sheltered hard standing and ad libitum access to straw and a mineral lick.
	H3	120	9	Gelding	Section A Welsh Pony	UU, North Brabant, NL	24 h in paddock (grass) with ad libitum access to a mineral lick, and hay (1.5 kg) given.
	H4	120	9	Gelding	Section A Welsh Pony	UU, North Brabant, NL	24 h in paddock (grass) with ad libitum access to a mineral lick, and hay (1.5 kg) given.
	H5	120	9	Gelding	Section A Welsh Pony	UU, North Brabant, NL	24 h in paddock (grass) with ad libitum access to a mineral lick, and hay (1.5 kg) given.
	H6	130	7	Mare	Section B Welsh Pony	PO-2, North Brabant, NL	6 h in paddock (grass) and 18 h in stable (hay (8 kg), concentrate (0.5 kg) and lucerne (0.5 kg)).
	H7	130	16	Mare	Section B Welsh Pony	PO-2, North Brabant, NL	6 h in paddock (grass) and 18 h in stable (hay (8 kg), concentrate (0.5 kg) and lucerne (0.5 kg)).
	H8	135	6	Mare	Arab/Newforst/Welsh	PO-3, North Brabant, NL	5 h in paddock (grass) and 19 h in stable (hay (12 kg)).
	H9	140	10	Gelding	Icelandic Horse	PO-4, North Brabant, NL	24 h in paddock (sand) with haylage (7 kg) and concentrate (0.6 kg on average, exact daily amount workload dependent).
	H10	142	11	Gelding	Icelandic Horse	PO-4, North Brabant, NL	24 h in paddock (sand) with haylage (7 kg) and concentrate (0.6 kg on average, exact daily amount workload dependent).
	H11	142	25	Mare	Part bred Arab (NRPS)	PO-5, Gelderland, NL	8 h in paddock (grass) and 16 h in stable (hay (8 kg) and concentrate (0.5 kg)).
	H12	144	11	Mare	Icelandic Horse	PO-4, North Brabant, NL	24 h in paddock (sand) with haylage (7 kg) and concentrate (0.6 kg on average, exact daily amount workload dependent).
	H13	158	21	Gelding	Thoroughbred	PO-6, Devon, UK	10 h in paddock (grass) and 14 h in stable (hay (ad libitum), grass/alfalfa chaff (1 kg) and feed balancer (0.5 kg)).
	H14	162	15	Mare	Thoroughbred	PO-6, Devon, UK	10 h in paddock (grass) and 14 h in stable (hay (5 kg), straw/alfalfa chaff (0.6 kg) and feed balancer (0.5 kg)).
	H15	162	4	Mare	Belgian Draft Horse	PO-7, Gelderland, NL	24 h in paddock (grass) with ad libitum haylage.
	H16	165	16	Mare	Hanoverian Warmblood	PO-8, Devon, UK	24 h in paddock (limited grazing) with access to barn. Hay (25 kg), straw chaff (2 kg), fibre cubes (1.5 kg) concentrate (0.2 kg) and unmolassed sugar beet (0.05 kg).
	H17	165	6	Gelding	Belgian Draft Horse	PO-9, North Brabant, NL	24 h in paddock (grass).
	H18	165	15	Mare	Belgian Draft Horse	PO-9, North Brabant, NL	24 h in paddock (grass).
Donkey	D1	82	12	Gelding	-	DS-F2, Devon, UK	24 h in paddock (grass) with access to sheltered hard standing and ad libitum access to straw and a mineral lick.
	D2	82	20	Mare	-	DS-F2, Devon, UK
	D3	83	7	Gelding	-	DS-F2, Devon, UK
	D4	84	12	Gelding	-	DS-F2, Devon, UK
	D5	85	18	Mare	-	DS-F2, Devon, UK
	D6	94	12	Gelding	-	DS-F2, Devon, UK
	D7	101	8	Mare	-	DS-F2, Devon, UK
	D8	102	8	Gelding	-	DS-F2, Devon, UK
	D9	103	15	Gelding	-	DS-F3, Devon, UK
	D10	103	25	Mare	-	DS-F3, Devon, UK
	D11	105	7	Gelding	-	DS-F2, Devon, UK
	D12	111	23	Mare	-	DS-F3, Devon, UK
	D13	111	8	Gelding	-	DS-F2, Devon, UK
	D14	111	20	Gelding	-	DS-F2, Devon, UK
	D15	113	15	Mare	-	DS-F3, Devon, UK
	D16	114	11	Mare	-	DS-F3, Devon, UK
	D17	114	13	Gelding	-	DS-F2, Devon, UK
	D18	134	9	Mare	-	DS-F2, Devon, UK
Horse x Donkey	X1	81	12	Gelding	-	PO-1, Devon, UK	24 h at pasture (grass) with ad libitum access to straw and a mineral lick, and a forage balancer (150 g) given.
	X2	91	14	Gelding	-	DS-F1, Devon, UK	24 h in paddock (grass) with access to sheltered hard standing and ad libitum access to straw and a mineral lick.
	X3	102	6	Gelding	-	DS-F4, Devon, UK
	X4	110	10	Gelding	-	DS-F4, Devon, UK
	X5	110	11	Mare	-	DS-F1, Devon, UK
	X6	111	10	Gelding	-	DS-F4, Devon, UK
	X7	112	10	Mare	-	DS-F1, Devon, UK
	X8	113	19	Gelding	-	DS-F1, Devon, UK
	X9	113	5	Gelding	-	DS-F4, Devon, UK
	X10	118	25	Gelding	-	DS-F4, Devon, UK
	X11	121	13	Gelding	-	DS-F4, Devon, UK
	X12	121	15	Mare	-	DS-F1, Devon, UK
	X13	123	10	Mare	-	DS-F1, Devon, UK
	X14	138	26	Gelding	-	DS-F1, Devon, UK
	X15	142	9	Mare	-	PO-1, Devon, UK	24 h at pasture (grass) with ad libitum access to straw and a mineral lick, and a forage balancer (150 g) given.
	X16	148	11	Gelding	-	DS-F4, Devon, UK	24 h in paddock (grass) with access to sheltered hard standing and ad libitum access to straw and a mineral lick.
	X17	150	16	Gelding	-	DS-F4, Devon, UK
	X18	150	15	Mare	-	DS-F4, Devon, UK
Zebra#	Z1	-	14	Mare	Burchell's Zebra (Equus quagga burchellii)	Zoo-1, Utrecht, NL	24 h in paddock (sand) with lucerne pellets (0.9kg), mineral/vitamin mix (0.6 kg), willow branches (twice daily) and ad libitum access to hay and a salt lick.
	Z2	-	4	Mare
	Z3	115#	12	Mare	Grant's Zebra (Equus quagga boehmi)	Zoo-2, Gelderland, NL	12 h in paddock (ad libitum hay with limited grazing) and 12 h stabled with concentrate (1.5 kg) and ad libitum hay.
	Z4	115	16	Mare
	Z5	115	15	Mare
	Z6	115	11	Mare
	Z7	115	12	Mare
	Z8	125	24	Stallion
	Z9	125	15	Stallion
	Z10	125	13	Stallion
	Z11	125	10	Stallion	Hartmann's Mountain Zebra (Equus zebra hartmannae)	Zoo-3, Devon, UK	8 h in paddock (grass) and 16 h in stable/hard standing (hay (1.5 kg) and concentrate (0.36 kg)).
	Z12	130	10	Mare
	Z13	135	14	Mare
	Z14	150	6	Stallion	Grevy Zebra (Equus grevyi)	Zoo-4, North Holland, NL	24 h in paddock (sand) with ad libitum access to hay and a salt lick, and a vitamin and mineral biscuit given.
	Z15	150	10	Mare
	Z16	150	18	Mare
* PO, private owner; DS-F, Donkey Sanctuary Farm; UU, Utrecht University. Location is given in terms of the province/county and country (NL, Netherlands; UK, United Kingdom).
# Zebra heights are approximate height estimates.
